# Supplementary material for: Challenges in the Use of Artificial Intelligence for Prostate Cancer Diagnosis from Multiparametric Imaging Data
Source: Cancers (Basel). 2021 Aug 5;13(16):3944. doi: 10.3390/cancers13163944 (PMC8391234; doi:10.3390/cancers13163944)
Supplement: Supplementary file 1 [file cancers-13-03944-s001.zip]

Archive with 1 entries (1 files):
- cancers-1298906-supplementary.pdf
